# Supplementary material for: An Anti-β-Amyloid Vaccine for Treating Cognitive Deficits in a Mouse Model of Down Syndrome
Source: PLoS One. 2016 Mar 29;11(3):e0152471. doi: 10.1371/journal.pone.0152471 (PMC4811554; doi:10.1371/journal.pone.0152471)
Supplement: S1 Table — (XLSX) [file pone.0152471.s001.xlsx]

## Sheet: Table
Figure 1
App mRNA 2N			App mRNA Ts65Dn			App protein 2N			App protein Ts65Dn
Mean	SD	N	Mean	SD	N	Mean	SD	N	Mean	SD	N
100	4	6	152.89	13.1	6	100	4	5	143.8	4.5	5
APP-CTFs 2N			APP-CTFs Ts65Dn			Abeta40 2n			Abeta40 Ts65Dn
Mean	SD	N	Mean	SD	N	Mean	SD	n	Mean	SD	n
100	16	5	198.38	9	5	100	2.4	3	153.072	3.7	3
Table Analyzed	App mRNA		App protein			APP-CTFs			Abeta40
	Ts65Dn			Ts65Dn			Ts65Dn			Ts65Dn
	vs			vs			vs			vs
	2N			2N			2N			2N
Unpaired t test			Unpaired t test			Unpaired t test			Unpaired t test
P value	0.006		P value	1e-05		P value	0.002		P value	0.002
Figure 2
Anti-abeta 42 IgGtotal
	Pre-bleeding-2N DS-01	Post 4th inj 2N DS-01	Post 6th inj 2N DS-01	Pre-bleeding Ts DS-01	Post 4th inj Ts DS-01	Post 6th inj Ts DS-01	Pre-bleeding-2N vehicle	Post 4th inj 2N vehicle	Post 6th inj 2N vehicle	Pre-bleeding-Ts vehicle	Post 4th inj Ts vehicle	Post 6th inj Ts vehicle
Number of values	20	20	20	15	15	15	18	18	18	11	11	11
Mean	153	46156	10191	153	38421	6138	153	153	153	153	153	153
Std. Deviation	0	34630	7310	0	23015	5486	0	0	0	0	0	0
Std. Error	0	7557	1677	0	5943	1584	0	0	0	0	0	0
Anti-abeta 40 IgGtotal
	Pre-bleeding-2N DS-01	Post 4th inj 2N DS-01	Post 6th inj 2N DS-01	Pre-bleeding Ts DS-01	Post 4th inj Ts DS-01	Post 6th inj Ts DS-01	Pre-bleeding-2N vehicle	Post 4th inj 2N vehicle	Post 6th inj 2N vehicle	Pre-bleeding-Ts vehicle	Post 4th inj Ts vehicle	Post 6th inj Ts vehicle
Number	20	20	20	15	15	15	18	18	18	11	11	11
Mean	153	25436	11960	153	21892	5190	153	195.2	153	153	153	153
Std. Deviation	0	20704	11032	0	13111	4705	0	178.9	0	0	0	0
Std. Error	0	4518	2467	0	3385	1358	0	42.17	0	0	0	0
Anti-Abeta-42 IgGtotal								Anti-Abeta-40 IgGtotal
One-way analysis of variance								One-way analysis of variance
P value	< 0.0001							P value	< 0.0001
P value summary	****							P value summary	****
Are means signif. different? (P < 0.05)	Yes							Are means signif. different? (P < 0.05)	Yes
Bonferroni's Multiple Comparison Test	Mean Diff.	t	Significant? P < 0.05?	Summary	95% CI of diff			Bonferroni's Multiple Comparison Test	Mean Diff.	t	Significant? P < 0.05?	Summary	95% CI of diff
Pre-bleeding-2N DS-01 vs Post 4th inj 2N DS-01	-46003	10.97	Yes	****	-60379 to -31628			Pre-bleeding-2N DS-01 vs Post 4th inj 2N DS-01	-25283	9.552	Yes	****	-34350 to -16217
Pre-bleeding-2N DS-01 vs Post 6th inj 2N DS-01	-10038	2.333	No	ns	-24787 to 4711			Pre-bleeding-2N DS-01 vs Post 6th inj 2N DS-01	-11807	4.406	Yes	**	-20986 to -2628
Pre-bleeding-2N DS-01 vs Pre-bleeding Ts DS-01	0	0	No	ns	-15748 to 15748			Pre-bleeding-2N DS-01 vs Pre-bleeding Ts DS-01	0	0	No	ns	-9749 to 9749
Pre-bleeding-2N DS-01 vs Post 4th inj Ts DS-01	-38268	8.329	Yes	****	-54016 to -22520			Pre-bleeding-2N DS-01 vs Post 4th inj Ts DS-01	-21739	7.497	Yes	****	-31671 to -11807
Pre-bleeding-2N DS-01 vs Post 6th inj Ts DS-01	-5985	1.217	No	ns	-22842 to 10872			Pre-bleeding-2N DS-01 vs Post 6th inj Ts DS-01	-5037	1.623	No	ns	-15669 to 5594
Pre-bleeding-2N DS-01 vs Pre-bleeding-2N vehicle	0	0	No	ns	-14963 to 14963			Pre-bleeding-2N DS-01 vs Pre-bleeding-2N vehicle	0	0	No	ns	-9302 to 9302
Pre-bleeding-2N DS-01 vs Post 4th inj 2N vehicle	0	0	No	ns	-15198 to 15198			Pre-bleeding-2N DS-01 vs Post 4th inj 2N vehicle	-42.17	0.01531	No	ns	-9479 to 9394
Pre-bleeding-2N DS-01 vs Post 6th inj 2N vehicle	0	0	No	ns	-14963 to 14963			Pre-bleeding-2N DS-01 vs Post 6th inj 2N vehicle	0	0	No	ns	-9437 to 9437
Pre-bleeding-2N DS-01 vs Pre-bleeding-Ts vehicle	0	0	No	ns	-17338 to 17338			Pre-bleeding-2N DS-01 vs Pre-bleeding-Ts vehicle	0	0	No	ns	-10137 to 10137
Pre-bleeding-2N DS-01 vs Post 4th inj Ts vehicle	0	0	No	ns	-17338 to 17338			Pre-bleeding-2N DS-01 vs Post 4th inj Ts vehicle	0	0	No	ns	-10935 to 10935
Pre-bleeding-2N DS-01 vs Post 6th inj Ts vehicle	0	0	No	ns	-17338 to 17338			Pre-bleeding-2N DS-01 vs Post 6th inj Ts vehicle	0	0	No	ns	-10935 to 10935
Post 4th inj 2N DS-01 vs Pre-bleeding Ts DS-01	46003	10.01	Yes	****	30256 to 61751			Post 4th inj 2N DS-01 vs Pre-bleeding Ts DS-01	25283	8.883	Yes	****	15534 to 35032
Post 4th inj 2N DS-01 vs Post 4th inj Ts DS-01	7735	1.684	No	ns	-8013 to 23483			Post 4th inj 2N DS-01 vs Post 4th inj Ts DS-01	3544	1.222	No	ns	-6388 to 13476
Post 4th inj 2N DS-01 vs Pre-bleeding-2N vehicle	46003	10.54	Yes	****	31041 to 60966			Post 4th inj 2N DS-01 vs Pre-bleeding-2N vehicle	25283	9.31	Yes	****	15981 to 34585
Post 4th inj 2N DS-01 vs Post 4th inj 2N vehicle	46003	10.37	Yes	****	30806 to 61201			Post 4th inj 2N DS-01 vs Post 4th inj 2N vehicle	25241	9.162	Yes	****	15805 to 34678
Post 4th inj 2N DS-01 vs Pre-bleeding-Ts vehicle	46003	9.094	Yes	****	28666 to 63341			Post 4th inj 2N DS-01 vs Pre-bleeding-Ts vehicle	25283	8.543	Yes	****	15147 to 35420
Post 4th inj 2N DS-01 vs Post 4th inj Ts vehicle	46003	9.094	Yes	****	28666 to 63341			Post 4th inj 2N DS-01 vs Post 4th inj Ts vehicle	25283	7.92	Yes	****	14349 to 36218
Post 6th inj 2N DS-01 vs Pre-bleeding Ts DS-01	10038	2.138	No	ns	-6052 to 26128			Post 6th inj 2N DS-01 vs Pre-bleeding Ts DS-01	11807	4.104	Yes	**	1954 to 21661
Post 6th inj 2N DS-01 vs Post 6th inj Ts DS-01	4053	0.8088	No	ns	-13124 to 21230			Post 6th inj 2N DS-01 vs Post 6th inj Ts DS-01	6770	2.162	No	ns	-3958 to 17498
Post 6th inj 2N DS-01 vs Pre-bleeding-2N vehicle	10038	2.246	No	ns	-5284 to 25360			Post 6th inj 2N DS-01 vs Pre-bleeding-2N vehicle	11807	4.297	Yes	**	2396 to 21219
Post 6th inj 2N DS-01 vs Post 6th inj 2N vehicle	10038	2.246	No	ns	-5284 to 25360			Post 6th inj 2N DS-01 vs Post 6th inj 2N vehicle	11807	4.237	Yes	**	2262 to 21352
Post 6th inj 2N DS-01 vs Pre-bleeding-Ts vehicle	10038	1.949	No	ns	-7611 to 27687			Post 6th inj 2N DS-01 vs Pre-bleeding-Ts vehicle	11807	3.95	Yes	**	1570 to 22045
Post 6th inj 2N DS-01 vs Post 6th inj Ts vehicle	10038	1.949	No	ns	-7611 to 27687			Post 6th inj 2N DS-01 vs Post 6th inj Ts vehicle	11807	3.667	Yes	*	779.3 to 22835
Pre-bleeding Ts DS-01 vs Post 4th inj Ts DS-01	-38268	7.711	Yes	****	-55278 to -21259			Pre-bleeding Ts DS-01 vs Post 4th inj Ts DS-01	-21739	7.052	Yes	****	-32298 to -11181
Pre-bleeding Ts DS-01 vs Post 6th inj Ts DS-01	-5985	1.137	No	ns	-24026 to 12057			Pre-bleeding Ts DS-01 vs Post 6th inj Ts DS-01	-5037	1.538	No	ns	-16257 to 6182
Pre-bleeding Ts DS-01 vs Pre-bleeding-2N vehicle	0	0	No	ns	-16286 to 16286			Pre-bleeding Ts DS-01 vs Pre-bleeding-2N vehicle	0	0	No	ns	-9968 to 9968
Pre-bleeding Ts DS-01 vs Post 4th inj 2N vehicle	0	0	No	ns	-16502 to 16502			Pre-bleeding Ts DS-01 vs Post 4th inj 2N vehicle	-42.17	0.01431	No	ns	-10136 to 10052
Pre-bleeding Ts DS-01 vs Post 6th inj 2N vehicle	0	0	No	ns	-16286 to 16286			Pre-bleeding Ts DS-01 vs Post 6th inj 2N vehicle	0	0	No	ns	-10094 to 10094
Pre-bleeding Ts DS-01 vs Pre-bleeding-Ts vehicle	0	0	No	ns	-18491 to 18491			Pre-bleeding Ts DS-01 vs Pre-bleeding-Ts vehicle	0	0	No	ns	-10751 to 10751
Pre-bleeding Ts DS-01 vs Post 4th inj Ts vehicle	0	0	No	ns	-18491 to 18491			Pre-bleeding Ts DS-01 vs Post 4th inj Ts vehicle	0	0	No	ns	-11507 to 11507
Pre-bleeding Ts DS-01 vs Post 6th inj Ts vehicle	0	0	No	ns	-18491 to 18491			Pre-bleeding Ts DS-01 vs Post 6th inj Ts vehicle	0	0	No	ns	-11507 to 11507
Post 4th inj Ts DS-01 vs Pre-bleeding-2N vehicle	38268	8.054	Yes	****	21983 to 54554			Post 4th inj Ts DS-01 vs Pre-bleeding-2N vehicle	21739	7.338	Yes	****	11592 to 31886
Post 4th inj Ts DS-01 vs Post 4th inj 2N vehicle	38268	7.949	Yes	****	21767 to 54770			Post 4th inj Ts DS-01 vs Post 4th inj 2N vehicle	21697	7.236	Yes	****	11426 to 31968
Post 4th inj Ts DS-01 vs Pre-bleeding-Ts vehicle	38268	7.093	Yes	****	19777 to 56760			Post 4th inj Ts DS-01 vs Pre-bleeding-Ts vehicle	21739	6.82	Yes	****	10822 to 32657
Post 4th inj Ts DS-01 vs Post 4th inj Ts vehicle	38268	7.093	Yes	****	19777 to 56760			Post 4th inj Ts DS-01 vs Post 4th inj Ts vehicle	21739	6.385	Yes	****	10077 to 33401
Post 6th inj Ts DS-01 vs Pre-bleeding-2N vehicle	5985	1.182	No	ns	-11376 to 23345			Post 6th inj Ts DS-01 vs Pre-bleeding-2N vehicle	5037	1.593	No	ns	-5795 to 15870
Post 6th inj Ts DS-01 vs Post 6th inj 2N vehicle	5985	1.182	No	ns	-11376 to 23345			Post 6th inj Ts DS-01 vs Post 6th inj 2N vehicle	5037	1.576	No	ns	-5911 to 15986
Post 6th inj Ts DS-01 vs Pre-bleeding-Ts vehicle	5985	1.055	No	ns	-13460 to 25430			Post 6th inj Ts DS-01 vs Pre-bleeding-Ts vehicle	5037	1.493	No	ns	-6520 to 16595
Post 6th inj Ts DS-01 vs Post 6th inj Ts vehicle	5985	1.055	No	ns	-13460 to 25430			Post 6th inj Ts DS-01 vs Post 6th inj Ts vehicle	5037	1.407	No	ns	-7226 to 17301
Pre-bleeding-2N vehicle vs Post 4th inj 2N vehicle	0	0	No	ns	-15754 to 15754			Pre-bleeding-2N vehicle vs Post 4th inj 2N vehicle	-42.17	0.01495	No	ns	-9705 to 9621
Pre-bleeding-2N vehicle vs Post 6th inj 2N vehicle	0	0	No	ns	-15528 to 15528			Pre-bleeding-2N vehicle vs Post 6th inj 2N vehicle	0	0	No	ns	-9663 to 9663
Pre-bleeding-2N vehicle vs Pre-bleeding-Ts vehicle	0	0	No	ns	-17828 to 17828			Pre-bleeding-2N vehicle vs Pre-bleeding-Ts vehicle	0	0	No	ns	-10348 to 10348
Pre-bleeding-2N vehicle vs Post 4th inj Ts vehicle	0	0	No	ns	-17828 to 17828			Pre-bleeding-2N vehicle vs Post 4th inj Ts vehicle	0	0	No	ns	-11131 to 11131
Pre-bleeding-2N vehicle vs Post 6th inj Ts vehicle	0	0	No	ns	-17828 to 17828			Pre-bleeding-2N vehicle vs Post 6th inj Ts vehicle	0	0	No	ns	-11131 to 11131
Post 4th inj 2N vehicle vs Pre-bleeding-Ts vehicle	0	0	No	ns	-18025 to 18025			Post 4th inj 2N vehicle vs Pre-bleeding-Ts vehicle	42.17	0.0138	No	ns	-10427 to 10511
Post 4th inj 2N vehicle vs Post 4th inj Ts vehicle	0	0	No	ns	-18025 to 18025			Post 4th inj 2N vehicle vs Post 4th inj Ts vehicle	42.17	0.01285	No	ns	-11201 to 11286
Post 6th inj 2N vehicle vs Pre-bleeding-Ts vehicle	0	0	No	ns	-17828 to 17828			Post 6th inj 2N vehicle vs Pre-bleeding-Ts vehicle	0	0	No	ns	-10469 to 10469
Post 6th inj 2N vehicle vs Post 6th inj Ts vehicle	0	0	No	ns	-17828 to 17828			Post 6th inj 2N vehicle vs Post 6th inj Ts vehicle	0	0	No	ns	-11243 to 11243
Pre-bleeding-Ts vehicle vs Post 4th inj Ts vehicle	0	0	No	ns	-19863 to 19863			Pre-bleeding-Ts vehicle vs Post 4th inj Ts vehicle	0	0	No	ns	-11837 to 11837
Pre-bleeding-Ts vehicle vs Post 6th inj Ts vehicle	0	0	No	ns	-19863 to 19863			Pre-bleeding-Ts vehicle vs Post 6th inj Ts vehicle	0	0	No	ns	-11837 to 11837
Anti Abeta-40 IgG1
	2N DS-01	2N Vehicle	Ts65Dn DS-01	Ts65Dn Vehicle
Number of values	21	18	14	11		Table Analyzed
Mean	0.1842	0.07472	0.2931	0.068
Std. Deviation	0.2133	0.02678	0.4232	0.003033		One-way analysis of variance
Std. Error	0.04654	0.006313	0.1131	0.0009145		P value	0.0385
						P value summary	*
						Are means signif. different? (P < 0.05)	Yes
						Number of groups	4
						F	2.978
						R squared	0.1296
						Bonferroni's Multiple Comparison Test	Mean Diff.	q	Significant? P < 0.05?	Summary	95% CI of diff
						2N -DS-01 vs 2N Vehicle	0.1095	2.071	No	ns	-0.08807 to 0.3070
						2N -DS-01 vs Ts65Dn -DS-01	-0.109	1.919	No	ns	-0.3211 to 0.1032
						2N -DS-01 vs Ts65Dn Vehicle	0.1162	1.897	No	ns	-0.1127 to 0.3451
						2N Vehicle vs Ts65Dn -DS-01	-0.2184	3.724	No	ns	-0.4376 to 0.0007335
						2N Vehicle vs Ts65Dn Vehicle	0.006722	0.1067	No	ns	-0.2286 to 0.2421
						Ts65Dn -DS-01 vs Ts65Dn Vehicle	0.2251	3.395	No	ns	-0.02265 to 0.4729
Anti Abeta-40 IgG2a
	2N DS-01	2N Vehicle	Ts65Dn DS-01	Ts65Dn Vehicle		Table Analyzed
Number of values	21	18	14	11
Mean	1.058	0.0985	2.079	0.09109		One-way analysis of variance
Std. Deviation	1.228	0.03428	1.26	0.01385		P value	< 0.0001
Std. Error	0.2679	0.00808	0.3367	0.004175		P value summary	****
						Are means signif. different? (P < 0.05)	Yes
						Number of groups	4
						F	15.17
						R square	0.4313
						Bonferroni's Multiple Comparison Test	Mean Diff.	t	Significant? P < 0.05?	Summary	95% CI of diff
						2N -DS-01 vs 2N Vehicle	0.9595	3.246	Yes	*	0.1529 to 1.766
						2N -DS-01 vs Ts65Dn -DS-01	-1.021	3.215	Yes	*	-1.887 to -0.1543
						2N -DS-01 vs Ts65Dn Vehicle	0.9669	2.823	Yes	*	0.03232 to 1.901
						2N Vehicle vs Ts65Dn -DS-01	-1.98	6.038	Yes	****	-2.875 to -1.085
						2N Vehicle vs Ts65Dn Vehicle	0.007409	0.02104	No	ns	-0.9536 to 0.9684
						Ts65Dn -DS-01 vs Ts65Dn Vehicle	1.988	5.361	Yes	****	0.9759 to 2.999
Anti Abeta-40 IgG2b
	2N DS-01	2N Vehicle	Ts65Dn DS-01	Ts65Dn Vehicle		Table Analyzed
Number of values	20	18	15	9
Mean	3.435	0.3207	3.797	0.2173		One-way analysis of variance
Std. Deviation	0.9236	0.4783	0.6569	0.1017		P value	< 0.0001
Std. Error	0.2065	0.1127	0.1696	0.0339		P value summary	****
						Are means signif. different? (P < 0.05)	Yes
						Number of groups	4
						F	123.5
						R square	0.8647
						Bonferroni's Multiple Comparison Test	Mean Diff.	t	Significant? P < 0.05?	Summary	95% CI of diff
						2N -DS-01 vs 2N Vehicle	3.114	14.25	Yes	****	2.517 to 3.711
						2N -DS-01 vs Ts65Dn -DS-01	-0.3625	1.578	No	ns	-0.9899 to 0.2649
						2N -DS-01 vs Ts65Dn Vehicle	3.217	11.92	Yes	****	2.480 to 3.955
						2N Vehicle vs Ts65Dn -DS-01	-3.477	14.79	Yes	****	-4.119 to -2.834
						2N Vehicle vs Ts65Dn Vehicle	0.1033	0.3764	No	ns	-0.6465 to 0.8532
						Ts65Dn -DS-01 vs Ts65Dn Vehicle	3.58	12.63	Yes	****	2.805 to 4.354
Anti Abeta-40 IgG3
	2N DS-01	2N Vehicle	Ts65Dn DS-01	Ts65Dn Vehicle		Table Analyzed
Number of values	21	18	14	11
Mean	2.249	0.08994	1.169	0.08127		One-way analysis of variance
Std. Deviation	1.174	0.02502	0.7361	0.005833		P value	< 0.0001
Std. Error	0.2562	0.005896	0.1967	0.001759		P value summary	****
						Are means signif. different? (P < 0.05)	Yes
						Number of groups	4
						F	33.07
						R square	0.6232
						Bonferroni's Multiple Comparison Test	Mean Diff.	t	Significant? P < 0.05?	Summary	95% CI of diff
						2N -DS-01 vs 2N Vehicle	2.159	8.846	Yes	****	1.493 to 2.825
						2N -DS-01 vs Ts65Dn -DS-01	1.08	4.121	Yes	***	0.3650 to 1.796
						2N -DS-01 vs Ts65Dn Vehicle	2.167	7.665	Yes	****	1.396 to 2.939
						2N Vehicle vs Ts65Dn -DS-01	-1.079	3.984	Yes	**	-1.817 to -0.3399
						2N Vehicle vs Ts65Dn Vehicle	0.008672	0.02982	No	ns	-0.7847 to 0.8020
						Ts65Dn -DS-01 vs Ts65Dn Vehicle	1.087	3.552	Yes	**	0.2520 to 1.922
Anti Abeta-40 IgM
	2N DS-01	2N Vehicle	Ts65Dn DS-01	Ts65Dn Vehicle		Table Analyzed
Number of values	20	18	15	11
Mean	0.7027	0.2198	0.4599	0.1802		One-way analysis of variance
Std. Deviation	0.3425	0.07655	0.2483	0.02409		P value	P<0.0001
Std. Error	0.07659	0.01804	0.0641	0.007264		P value summary	***
						Are means signif. different? (P < 0.05)	Yes
						Number of groups	4
						F	18.62
						R squared	0.4821
						Bonferroni's Multiple Comparison Test	Mean Diff.	t	Significant? P < 0.05?	Summary	95% CI of diff
						2N -DS-01 vs 2N Vehicle	0.4829	6.439	Yes	****	0.2783 to 0.6876
						2N -DS-01 vs Ts65Dn -DS-01	0.2428	3.08	Yes	*	0.02769 to 0.4580
						2N -DS-01 vs Ts65Dn Vehicle	0.5225	6.03	Yes	****	0.2861 to 0.7590
						2N Vehicle vs Ts65Dn -DS-01	-0.2401	2.975	Yes	*	-0.4603 to -0.01988
						2N Vehicle vs Ts65Dn Vehicle	0.0396	0.4482	No	ns	-0.2015 to 0.2807
						Ts65Dn -DS-01 vs Ts65Dn Vehicle	0.2797	3.052	Yes	*	0.02965 to 0.5297
Anti Abeta-42 IgG1
	2N DS-01	2N Vehicle	Ts65Dn DS-01	Ts65Dn Vehicle
Number of values	21	18	14	11		Table Analyzed
Mean	0.2232	0.07044	0.3131	0.06855
Std. Deviation	0.2826	0.01182	0.3438	0.001916		One-way analysis of variance
Std. Error	0.06167	0.002787	0.09187	0.0005778		P value	0.0108
						P value summary	*
						Are means signif. different? (P < 0.05)	Yes
						Number of groups	4
						F	4.062
						R square	0.1688
						Bonferroni's Multiple Comparison Test	Mean Diff.	t	Significant? P < 0.05?	Summary	95% CI of diff
						2N -DS-01 vs 2N Vehicle	0.1528	2.081	No	ns	-0.04758 to 0.3532
						2N -DS-01 vs Ts65Dn -DS-01	-0.08983	1.139	No	ns	-0.3051 to 0.1254
						2N -DS-01 vs Ts65Dn Vehicle	0.1547	1.818	No	ns	-0.07749 to 0.3869
						2N Vehicle vs Ts65Dn -DS-01	-0.2426	2.978	Yes	*	-0.4649 to -0.02033
						2N Vehicle vs Ts65Dn Vehicle	0.001899	0.0217	No	ns	-0.2368 to 0.2406
						Ts65Dn -DS-01 vs Ts65Dn Vehicle	0.2445	2.655	No	ns	-0.006815 to 0.4959
Anti Abeta-42 IgG2a
	2N DS-01	2N Vehicle	Ts65Dn DS-01	Ts65Dn Vehicle		Table Analyzed
Number of values	21	18	14	11
Mean	1.313	0.1296	2.41	0.1212		One-way analysis of variance
Std. Deviation	1.276	0.0233	1.167	0.01916		P value	< 0.0001
Std. Error	0.2784	0.005492	0.312	0.005777		P value summary	****
						Are means signif. different? (P < 0.05)	Yes
						Number of groups	4
						F	20.68
						R square	0.5084
						Bonferroni's Multiple Comparison Test	Mean Diff.	t	Significant? P < 0.05?	Summary	95% CI of diff
						2N -DS-01 vs 2N Vehicle	1.184	4.025	Yes	***	0.3812 to 1.986
						2N -DS-01 vs Ts65Dn -DS-01	-1.097	3.472	Yes	**	-1.959 to -0.2348
						2N -DS-01 vs Ts65Dn Vehicle	1.192	3.498	Yes	**	0.2623 to 2.122
						2N Vehicle vs Ts65Dn -DS-01	-2.28	6.99	Yes	****	-3.170 to -1.390
						2N Vehicle vs Ts65Dn Vehicle	0.008429	0.02406	No	ns	-0.9476 to 0.9644
						Ts65Dn -DS-01 vs Ts65Dn Vehicle	2.289	6.205	Yes	****	1.282 to 3.295
Anti Abeta-42 IgG2b
	2N DS-01	2N Vehicle	Ts65Dn DS-01	Ts65Dn Vehicle		Table Analyzed
Number of values	20	18	15	9
Mean	3.347	0.3228	3.732	0.2174		One-way analysis of variance
Std. Deviation	0.9433	0.5363	0.7556	0.08175		P value	< 0.0001
Std. Error	0.2109	0.1264	0.1951	0.02725		P value summary	****
						Are means signif. different? (P < 0.05)	Yes
						Number of groups	4
						F	103.5
						R square	0.8427
						Bonferroni's Multiple Comparison Test	Mean Diff.	t	Significant? P < 0.05?	Summary	95% CI of diff
						2N -DS-01 vs 2N Vehicle	3.024	12.98	Yes	****	2.388 to 3.661
						2N -DS-01 vs Ts65Dn -DS-01	-0.3852	1.572	No	ns	-1.055 to 0.2841
						2N -DS-01 vs Ts65Dn Vehicle	3.13	10.87	Yes	****	2.343 to 3.916
						2N Vehicle vs Ts65Dn -DS-01	-3.41	13.6	Yes	****	-4.095 to -2.725
						2N Vehicle vs Ts65Dn Vehicle	0.1053	0.3597	No	ns	-0.6947 to 0.9053
						Ts65Dn -DS-01 vs Ts65Dn Vehicle	3.515	11.62	Yes	****	2.689 to 4.341
Anti Abeta-42 IgG3
	2N DS-01	2N Vehicle	Ts65Dn DS-01	Ts65Dn Vehicle		Table Analyzed
Number of values	21	18	14	11
Mean	2.626	0.08967	1.858	0.08373		One-way analysis of variance
Std. Deviation	1.047	0.02129	0.9346	0.003875		P value	< 0.0001
Std. Error	0.2285	0.005019	0.2498	0.001168		P value summary	****
						Are means signif. different? (P < 0.05)	Yes
						Number of groups	4
						F	50.4
						R square	0.7159
						Bonferroni's Multiple Comparison Test	Mean Diff.	t	Significant? P < 0.05?	Summary	95% CI of diff
						2N -DS-01 vs 2N Vehicle	2.536	10.6	Yes	****	1.883 to 3.189
						2N -DS-01 vs Ts65Dn -DS-01	0.7672	2.985	Yes	*	0.06585 to 1.469
						2N -DS-01 vs Ts65Dn Vehicle	2.542	9.168	Yes	****	1.785 to 3.298
						2N Vehicle vs Ts65Dn -DS-01	-1.769	6.663	Yes	****	-2.493 to -1.044
						2N Vehicle vs Ts65Dn Vehicle	0.005939	0.02083	No	ns	-0.7720 to 0.7839
						Ts65Dn -DS-01 vs Ts65Dn Vehicle	1.775	5.913	Yes	****	0.9557 to 2.594
Anti Abeta-42 IgM
	2N DS-01	2N Vehicle	Ts65Dn DS-01	Ts65Dn Vehicle		Table Analyzed
Number of values	20	18	15	11
Mean	0.812	0.2809	0.5464	0.2619		One-way analysis of variance
Std. Deviation	0.3883	0.07763	0.2699	0.05943		P value	< 0.0001
Std. Error	0.08683	0.0183	0.06969	0.01792		P value summary	****
						Are means signif. different? (P < 0.05)	Yes
						Number of groups	4
						F	17.22
						R square	0.4626
						Bonferroni's Multiple Comparison Test	Mean Diff.	t	Significant? P < 0.05?	Summary	95% CI of diff
						2N DS-01 vs 2N Vehicle	0.531	6.312	Yes	****	0.3015 to 0.7606
						2N DS-01 vs Ts65Dn DS-01	0.2656	3.002	Yes	*	0.02422 to 0.5069
						2N DS-01 vs Ts65Dn Vehicle	0.55	5.659	Yes	****	0.2848 to 0.8153
						2N Vehicle vs Ts65Dn DS-01	-0.2655	2.932	Yes	*	-0.5125 to -0.01845
						2N Vehicle vs Ts65Dn Vehicle	0.01904	0.1921	No	ns	-0.2514 to 0.2894
						Ts65Dn DS-01 vs Ts65Dn Vehicle	0.2845	2.768	Yes	*	0.004029 to 0.5650
Figure 4
Level of Abeta 42 brain							Abeta 40 brain
	2N DS-01	2N Vehicle	Ts65Dn DS-01	Ts65Dn Vehicle				2N DS-01	2N Vehicle	Ts65Dn DS-01	Ts65Dn Vehicle
Number of values	18	18	13	11			Number of values	18	18	13	11
Mean	131.4	126.8	160.7	189.7			Mean	710.7	678.6	858.2	1095
Std. Deviation	79.24	79.92	89.36	106.1			Std. Deviation	387.1	389.7	478.7	599.4
Std. Error	14.47	14.59	18.24	27.39			Std. Error	70.68	71.15	97.71	154.8
Level of Abeta 42 brain								Abeta 40 brain
Table Analyzed								Table Analyzed
	Ts65Dn -DS-01								Ts65Dn -DS-01
	vs								vs
	Ts65Dn Vehicle								Ts65Dn Vehicle
Unpaired t test								Unpaired t test
P value	0.3647							P value	0.0906
P value summary	ns							P value summary	ns
Are means signif. different? (P < 0.05)	No							Are means signif. different? (P < 0.05)	No
								One- or two-tailed P value?	One-tailed
Table Analyzed
	2N Vehicle							Table Analyzed
	vs								2N Vehicle
	Ts65Dn Vehicle								vs
									Ts65Dn Vehicle
Unpaired t test
P value	0.031							Unpaired t test
P value summary	*							P value	0.0074
								P value summary	**
								Are means signif. different? (P < 0.05)	Yes
								One- or two-tailed P value?	Two-tailed
Table Analyzed
	2N -DS-01							Table Analyzed
	vs								2N -DS-01
	Ts65Dn -DS-01								vs
									Ts65Dn -DS-01
Unpaired t test
P value	0.2071							Unpaired t test
P value summary	ns							P value	0.2161
Regional level of Abeta
	2N-DS-01-Abeta 42-cortex pg/g	2N-DS-01-Abeta 42-Hippocampus pg/g	2N-DS-01-Abeta 42-Cerebellum pg/g	Ts65Dn -DS-01-Abeta 42-cortex pg/g	Ts65Dn -DS-01-Abeta 42-Hippocampus pg/g	Ts65Dn -DS-01-Abeta 42-Cerebellum pg/g	2N-DS-01-Abeta 40-cortex pg/g	2N-DS-01-Abeta 40-Hippocampus pg/g	2N-DS-01-Abeta 40-Cerebellum pg/g	Ts65Dn -DS-01-Abeta 40-cortex pg/g	Ts65Dn -DS-01-Abeta 40-Hippocampus pg/g	Ts65Dn -DS-01-Abeta 40-Cerebellum pg/g
Number of values	10	10	10	8	8	8	10	10	10	8	8	8
Mean	101.8	90.76	124.6	93.65	90.7	96.82	100.8	103.4	110.5	89.3	89.42	82.33
Std. Deviation	53.87	63.64	70.23	50.08	45.38	44.13	54.45	58.34	57.89	47.87	53.99	38.89
Std. Error	17.04	20.13	22.21	17.7	16.04	15.6	17.22	18.45	18.31	16.92	19.09	13.75
Table Analyzed			Table Analyzed			Table Analyzed	Ratio to 2N
	2N-DS-01-Abeta 42-cortex pg/g			2N-DS-01-Abeta 42-Hippocampus pg/g			2N-DS-01-Abeta 42-Cerebellum pg/g
	vs			vs			vs
	Ts65Dn -DS-01-Abeta 42-cortex pg/g			Ts65Dn -DS-01-Abeta 42-Hippocampus pg/g			Ts65Dn -DS-01-Abeta 42-Cerebellum pg/g
Unpaired t test			Unpaired t test			Unpaired t test
P value	0.746		P value	0.9981		P value	0.3449
P value summary	ns		P value summary	ns		P value summary	ns
Abeta 40 in Plasma
	2N DS-01	2N Vehicle	Ts65Dn DS-01	Ts65Dn vehicle
Number of values	8	7	12	10
Mean	70.01	57.23	133	117.9
Std. Deviation	30.85	20.28	59.4	14.83
Std. Error	10.91	7.666	17.15	4.689
Table Analyzed	plasma Abeta
One-way analysis of variance
P value	0.0004
P value summary	***
Are means signif. different? (P < 0.05)	Yes
Number of groups	4
F	7.988
R square	0.4207
Bonferroni's Multiple Comparison Test	Mean Diff.	t	Significant? P < 0.05?	Summary	95% CI of diff
Ts-DS-01 vs 2N-DS-01	62.99	3.549	Yes	**	13.17 to 112.8
Ts-DS-01 vs Ts-Vehicle	15.09	0.9062	No	ns	-31.65 to 61.83
Ts-DS-01 vs 2N-Vehicle	75.78	4.097	Yes	**	23.86 to 127.7
2N-DS-01 vs Ts-Vehicle	-47.9	2.597	No	ns	-99.68 to 3.876
2N-DS-01 vs 2N-Vehicle	12.79	0.6352	No	ns	-43.71 to 69.28
Ts-Vehicle vs 2N-Vehicle	60.69	3.166	Yes	*	6.894 to 114.5
Ts65Dn -DS-01-Plasma Abeta and IgG total
Number of XY Pairs	12
Spearman r	0.6434
95% confidence interval	0.09083 to 0.8930
P value (one-tailed)	0.012
P value summary	*
Exact or approximate P value?	Exact
Is the correlation significant? (alpha=0.05)	Yes
Ts65Dn -DS-01-Plasma Abeta and brain Abeta
Number of XY Pairs	12
Spearman r	-0.5185
95% confidence interval	-0.8475 to 0.09815
P value (one-tailed)	0.0421
P value summary	*
Exact or approximate P value?	Exact
Is the correlation significant? (alpha=0.05)	Yes
Figure 5
APP level	2N DS-01	2N Vehicle	Ts65Dn DS-01	Ts65Dn vehicle
Number of values	8	7	8	5
Mean	0.2319	0.2323	0.3368	0.4298
Std. Deviation	0.1377	0.1298	0.1703	0.2207
Std. Error	0.04867	0.04905	0.06021	0.09869
Table Analyzed	APP level		Table Analyzed	APP level		Table Analyzed	APP/tubulin (user defined)
	Ts65Dn DS-01		Column A	2N-DS-01			2N-vehicle
	vs		vs	vs			vs
	Ts65Dn vehicle		Column B	2N-vehicle			Ts65Dn vehicle
Unpaired t test			Unpaired t test			Unpaired t test
P value	0.4092		P value	0.9958		P value	0.0783
P value summary	ns		P value summary	ns		P value summary	ns
Are means signif. different? (P < 0.05)	No		Are means signif. different? (P < 0.05)	No		Are means signif. different? (P < 0.05)	No
One- or two-tailed P value?	Two-tailed		One- or two-tailed P value?	Two-tailed		One- or two-tailed P value?	Two-tailed
CTFs level	2N DS-01	2N Vehicle	Ts65Dn DS-01	Ts65Dn vehicle
Number of values	8	7	8	5
Mean	0.1698	0.1796	0.2899	0.3818
Std. Deviation	0.04638	0.06946	0.1012	0.1549
Std. Error	0.0164	0.02625	0.03577	0.06929
Table Analyzed	CTFs level		Table Analyzed	CTFs level		Table Analyzed	CTFs level		Table Analyzed	CTFs level
	2N-DS-01			2N-vehicle			2N-DS-01			Ts65Dn-DS-01
	vs			vs			vs			vs
	Ts65Dn-DS-01			Ts65Dn-vehicle			2N-vehicle			Ts65Dn-vehicle
Unpaired t test			Unpaired t test			Unpaired t test			Unpaired t test
P value	0.0086		P value	0.0114		P value	0.7513		P value	0.2179
P value summary	**		P value summary	*		P value summary	ns		P value summary	ns
Are means signif. different? (P < 0.05)	Yes		Are means signif. different? (P < 0.05)	Yes		Are means signif. different? (P < 0.05)	No		Are means signif. different? (P < 0.05)	No
One- or two-tailed P value?	Two-tailed		One- or two-tailed P value?	Two-tailed		One- or two-tailed P value?	Two-tailed		One- or two-tailed P value?	Two-tailed
a-CTF	2N DS-01	2N Vehicle	Ts65Dn DS-01	Ts65Dn vehicle
Number of values	5	4	7	5
Mean	0.02128	0.02096	0.02844	0.02631
Std. Deviation	0.01403	0.007508	0.01215	0.02341
Std. Error	0.006272	0.003754	0.004594	0.01047
Table Analyzed			Table Analyzed
	2N-DS-01			Ts65Dn-DS-01
	vs			vs
	2N-vehicle			Ts65Dn-vehicle
Unpaired t test			Unpaired t test
P value	0.9688		P value	0.8396
P value summary	ns		P value summary	ns
Are means signif. different? (P < 0.05)	No		Are means signif. different? (P < 0.05)	No
One- or two-tailed P value?	Two-tailed		One- or two-tailed P value?	Two-tailed
b-CTF	2N DS-01	2N Vehicle	Ts65Dn DS-01	Ts65Dn vehicle
Number of values	5	4	7	5
Mean	0.01636	0.01619	0.02208	0.0217
Std. Deviation	0.007522	0.00343	0.004283	0.01439
Std. Error	0.003364	0.001715	0.001619	0.006434
Table Analyzed			Table Analyzed
	2N-DS-01			Ts65Dn-DS-01
	vs			vs
	2N-vehicle			Ts65Dn-vehicle
Unpaired t test			Unpaired t test
P value	0.968		P value	0.9474
P value summary	ns		P value summary	ns
Are means signif. different? (P < 0.05)	No		Are means signif. different? (P < 0.05)	No
One- or two-tailed P value?	Two-tailed		One- or two-tailed P value?	Two-tailed
Figure 6
Total distance
2N-veh		Ts65Dn-vehicle		2N DS-01		Ts65Dn DS-01
Mean	SD	Mean	SD	Mean	SD	Mean	SD
1213	88	2005	131	1086	61	1676	159
DI %
	2N DS-01	2N Vehicle	Ts65Dn DS-01	TS65Dn Vehicle
Number of values	20	18	13	11
Mean	70.84	63.29	67.58	56.19
Std. Deviation	7.484	12.33	10.09	13.97
Std. Error	1.673	2.906	2.798	4.213
Table Analyzed	DI %
	Ts65Dn DS-01
	vs
	Ts65Dn Vehicle
Unpaired t test
P value	0.0303
P value summary	*
Are means signif. different? (P < 0.05)	Yes
One- or two-tailed P value?	Two-tailed
Table Analyzed	DI %
	2N DS-01
	vs
	2N Vehicle
Unpaired t test
P value	0.0268
P value summary	*
Spearman test
r
40 day post 6th inj IgG-Abeta4	0.389786
DI %
P value
40 day post 6th inj IgG-Abeta4	0.00227598
DI %
Fear Conditioning
	Fz-tr 2N -DS-01	Fz-tr 2N Vehicle	Fz-tr Ts65Dn -DS-01	Fz-tr Ts65Dn Vehicle	Fz-cued 2N -DS-01	Fz-cued 2N Vehicle	Fz-cued Ts65Dn -DS-01	Fz-cued Ts65Dn Vehicle	Fz-ctx 2N -DS-01	Fz-ctx 2N Vehicle	Fz-ctx Ts65Dn -DS-01	Fz-ctx Ts65Dn Vehicle
Number	20	18	12	11	20	18	12	11	20	18	12	11
Mean	26.75	24.59	29.29	26.53	27.89	23.26	25.27	23.11	33.23	30.89	25.47	13.41
Std. Deviation	11.21	9.235	12.54	10.54	11.4	11.19	10.79	12.41	23.23	17.68	21.01	5.986
Std. Error	2.506	2.177	3.621	3.177	2.548	2.638	3.114	3.743	5.193	4.167	6.065	1.805
Table Analyzed	Fear Conditioning
	Fz-ctx Ts65Dn DS-01
	vs
	Fz-ctx Ts65Dn Vehicle
Unpaired t test
P value	0.0405
P value summary	*
Are means signif. different? (P < 0.05)	Yes
Table Analyzed	Fear Conditioning
	Fz-ctx 2N Vehicle
	vs
	Fz-ctx Ts65Dn Vehicle
Unpaired t test
P value	0.004
P value summary	**
Are means signif. different? (P < 0.05)	Yes
Figure 7
Area Chat+
2N Vehicle			Ts65Dn Vehicle			2N -DS-01			Ts65Dn -DS-01
Mean	SD	N	Mean	SD	N	Mean	SD	N	Mean	SD	N
198.56	7.9	4	179.12	5.9	4	207.67	7.7	4	201	8	4
Optical density ChaT+ cells
2N Vehicle			Ts65Dn Vehicle			2N -DS-01			Ts65Dn -DS-01
Mean	SD	N	Mean	SD	N	Mean	SD	N	Mean	SD	N
79.9	3.5	4	74.7	2.6	4	71.9	2.6	4	75.8	4.5	4
Number of ChAT+ cells
2N Vehicle			Ts65Dn Vehicle			2N -DS-01			Ts65Dn -DS-01
Mean	SD	N	Mean	SD	N	Mean	SD	N	Mean	SD	N
27	7.2	4	23.9	7	4	36.6	4.6	4	20.9	6.6	4
Figure 8
Plasma
INF	Ts-DS-01	2N-DS-01	Ts-Vehicle	2N-Vehicle		IL-1	Ts-DS-01	2N-DS-01	Ts-Vehicle	2N-Vehicle		IL-6	Ts-DS-01	2N-DS-01	Ts-Vehicle	2N-Vehicle		TNF	Ts-DS-01	2N-DS-01	Ts-Vehicle	2N-Vehicle
Number of values	10	8	10	7		Number of values	10	6	10	5		Number of values	9	5	9	6		Number of values	12	8	10	7
Mean	0.6999	1.365	0.4839	1.136		Mean	0.8082	0.5797	1.094	0.7582		Mean	47.2	49.78	78.33	188		Mean	23.06	17.54	18.08	16.01
Std. Deviation	0.2372	1.251	0.1371	0.8333		Std. Deviation	0.1881	0.1734	0.2904	0.2732		Std. Deviation	17.93	42.57	62	147.2		Std. Deviation	12.3	5.688	5.377	7.023
Std. Error	0.07501	0.4422	0.04336	0.315		Std. Error	0.05948	0.07081	0.09184	0.1222		Std. Error	5.976	19.04	20.67	60.08		Std. Error	3.55	2.011	1.7	2.655
Table Analyzed	IFN-plasma							Table Analyzed	IL1-plasma
One-way analysis of variance								One-way analysis of variance
P value	0.0581							P value	0.0019
P value summary	ns							P value summary	**
Are means signif. different? (P < 0.05)	No							Are means signif. different? (P < 0.05)	Yes
Number of groups	4							Number of groups	4
F	2.771							F	6.455
R squared	0.2114							R squared	0.4177
Bonferroni's Multiple Comparison Test	Mean Diff.	t	Significant? P < 0.05?	Summary	95% CI of diff			Bonferroni's Multiple Comparison Test	Mean Diff.	t	Significant? P < 0.05?	Summary	95% CI of diff
Ts-DS-01 vs 2N-DS-01	-0.6655	1.966	No	ns	-1.620 to 0.2887			Ts-DS-01 vs 2N-DS-01	0.2285	1.861	No	ns	-0.1210 to 0.5781
Ts-DS-01 vs Ts-Vehicle	0.216	0.6767	No	ns	-0.6836 to 1.116			Ts-DS-01 vs Ts-Vehicle	-0.2861	2.691	No	ns	-0.5888 to 0.01661
Ts-DS-01 vs 2N-Vehicle	-0.4357	1.239	No	ns	-1.427 to 0.5557			Ts-DS-01 vs 2N-Vehicle	0.05	0.3839	No	ns	-0.3207 to 0.4207
2N-DS-01 vs Ts-Vehicle	0.8815	2.603	No	ns	-0.07274 to 1.836			2N-DS-01 vs Ts-Vehicle	-0.5146	4.191	Yes	**	-0.8642 to -0.1651
2N-DS-01 vs 2N-Vehicle	0.2298	0.6221	No	ns	-0.8113 to 1.271			2N-DS-01 vs 2N-Vehicle	-0.1785	1.24	No	ns	-0.5884 to 0.2313
Ts-Vehicle vs 2N-Vehicle	-0.6517	1.853	No	ns	-1.643 to 0.3397			Ts-Vehicle vs 2N-Vehicle	0.3361	2.581	No	ns	-0.03465 to 0.7068
Table Analyzed	IL-6-plasma							Table Analyzed	TNF-plasma
One-way analysis of variance								One-way analysis of variance
P value	0.0102							P value	0.2974
P value summary	*							P value summary	ns
Are means signif. different? (P < 0.05)	Yes							Are means signif. different? (P < 0.05)	No
Number of groups	4							Number of groups	4
F	4.648							F	1.28
R squared	0.3581							R squared	0.1042
Bonferroni's Multiple Comparison Test	Mean Diff.	t	Significant? P < 0.05?	Summary	95% CI of diff			Bonferroni's Multiple Comparison Test	Mean Diff.	t	Significant? P < 0.05?	Summary	95% CI of diff
Ts-DS-01 vs 2N-DS-01	-2.575	0.05983	No	ns	-125.9 to 120.7			Ts-DS-01 vs 2N-DS-01	5.517	1.404	No	ns	-5.513 to 16.55
Ts-DS-01 vs Ts-Vehicle	-31.12	0.8556	No	ns	-135.3 to 73.09			Ts-DS-01 vs Ts-Vehicle	4.978	1.35	No	ns	-5.369 to 15.33
Ts-DS-01 vs 2N-Vehicle	-140.8	3.462	Yes	*	-257.3 to -24.27			Ts-DS-01 vs 2N-Vehicle	7.053	1.722	No	ns	-4.440 to 18.55
2N-DS-01 vs Ts-Vehicle	-28.55	0.6632	No	ns	-151.9 to 94.76			2N-DS-01 vs Ts-Vehicle	-0.5392	0.132	No	ns	-12.00 to 10.92
2N-DS-01 vs 2N-Vehicle	-138.2	2.958	Yes	*	-272.1 to -4.341			2N-DS-01 vs 2N-Vehicle	1.536	0.3447	No	ns	-10.97 to 14.04
Ts-Vehicle vs 2N-Vehicle	-109.7	2.696	No	ns	-226.2 to 6.855			Ts-Vehicle vs 2N-Vehicle	2.075	0.4891	No	ns	-9.834 to 13.98
Brain
INF	Ts-DS-01	2N-DS-01	Ts-Vehicle	2N-Vehicle		IL-1	Ts-DS-01	2N-DS-01	Ts-Vehicle	2N-Vehicle		IL-6	Ts-DS-01	2N-DS-01	Ts-Vehicle	2N-Vehicle		TNF	Ts-DS-01	2N-DS-01	Ts-Vehicle	2N-Vehicle
Number of values	3	6	3	4		Number of values	12	7	10	6		Number of values	12	8	10	7		Number of values	12	8	10	7
Mean	0.088	not detectable	0.1097	not detectable		Mean	0.2124	0.174	0.1664	0.136		Mean	9.232	9.326	8.823	10.61		Mean	1.169	1.075	1.124	1.104
Std. Deviation	0.008718		0.04759			Std. Deviation	0.05487	0.02197	0.03586	0.03947		Std. Deviation	2.175	1.193	1.557	1.716		Std. Deviation	0.1303	0.2378	0.2404	0.1568
Std. Error	0.005033		0.02747			Std. Error	0.01584	0.008304	0.01134	0.01611		Std. Error	0.6277	0.4218	0.4924	0.6484		Std. Error	0.03762	0.08408	0.07603	0.05928
Table Analyzed	INF brain								Table Analyzed		IL-1 brain
One-way analysis of variance									One-way analysis of variance
P value	0.4812								P value	0.0067
P value summary	ns								P value summary	**
Are means signif. different? (P < 0.05)	No								Are means signif. different? (P < 0.05)	Yes
Number of groups	2								Number of groups	4
F	0.6018								F	4.898
R squared	0.1308								R squared	0.3216
Bonferroni's Multiple Comparison Test	Mean Diff.	t	Significant? P < 0.05?	Summary	95% CI of diff				Bonferroni's Multiple Comparison Test	Mean Diff.	t	Significant? P < 0.05?	Summary	95% CI of diff
Ts-DS-01 vs 2N-DS-01	0.088	0	No	ns	0.0000 to 0.0000				Ts-DS-01 vs 2N-DS-01	0.03842	1.911	No	ns	-0.01823 to 0.09506
Ts-DS-01 vs Ts-Vehicle	-0.02167	0.7757	No	ns	-0.1572 to 0.1138				Ts-DS-01 vs Ts-Vehicle	0.04602	2.543	No	ns	-0.004983 to 0.09702
Ts-DS-01 vs 2N-Vehicle	0.088	0	No	ns	0.0000 to 0.0000				Ts-DS-01 vs 2N-Vehicle	0.07642	3.616	Yes	**	0.01686 to 0.1360
2N-DS-01 vs Ts-Vehicle	-0.1097	0	No	ns	0.0000 to 0.0000				2N-DS-01 vs Ts-Vehicle	0.0076	0.3649	No	ns	-0.05110 to 0.06630
2N-DS-01 vs 2N-Vehicle	0	0	No	ns	0.0000 to 0.0000				2N-DS-01 vs 2N-Vehicle	0.038	1.616	No	ns	-0.02827 to 0.1043
Ts-Vehicle vs 2N-Vehicle	0.1097	0	No	ns	0.0000 to 0.0000				Ts-Vehicle vs 2N-Vehicle	0.0304	1.393	No	ns	-0.03111 to 0.09191
Table Analyzed	IL-6 brain								Table Analyzed		TNF brain
One-way analysis of variance									One-way analysis of variance
P value	0.2298								P value	0.75
P value summary	ns								P value summary	ns
Are means signif. different? (P < 0.05)	No								Are means signif. different? (P < 0.05)	No
Number of groups	4								Number of groups	4
F	1.511								F	0.4055
R squared	0.1208								R squared	0.03555
Bonferroni's Multiple Comparison Test	Mean Diff.	t	Significant? P < 0.05?	Summary	95% CI of diff				Bonferroni's Multiple Comparison Test	Mean Diff.	t	Significant? P < 0.05?	Summary	95% CI of diff
Ts-DS-01 vs 2N-DS-01	-0.09458	0.1182	No	ns	-2.341 to 2.152				Ts-DS-01 vs 2N-DS-01	0.09388	1.057	No	ns	-0.1555 to 0.3433
Ts-DS-01 vs Ts-Vehicle	0.4084	0.5439	No	ns	-1.699 to 2.516				Ts-DS-01 vs Ts-Vehicle	0.04455	0.5345	No	ns	-0.1894 to 0.2785
Ts-DS-01 vs 2N-Vehicle	-1.377	1.651	No	ns	-3.718 to 0.9635				Ts-DS-01 vs 2N-Vehicle	0.06461	0.6978	No	ns	-0.1952 to 0.3245
2N-DS-01 vs Ts-Vehicle	0.5029	0.6047	No	ns	-1.831 to 2.837				2N-DS-01 vs Ts-Vehicle	-0.04932	0.5342	No	ns	-0.3085 to 0.2098
2N-DS-01 vs 2N-Vehicle	-1.282	1.413	No	ns	-3.830 to 1.265				2N-DS-01 vs 2N-Vehicle	-0.02927	0.2905	No	ns	-0.3120 to 0.2535
Ts-Vehicle vs 2N-Vehicle	-1.785	2.066	No	ns	-4.211 to 0.6399				Ts-Vehicle vs 2N-Vehicle	0.02006	0.2091	No	ns	-0.2492 to 0.2893
